# Supplementary material for: Comprehensive analyses of a tumor-infiltrating lymphocytes-related gene signature regarding the prognosis and immunologic features for immunotherapy in bladder cancer on the basis of WGCNA
Source: Front Immunol. 2022 Sep 20;13:973974. doi: 10.3389/fimmu.2022.973974 (PMC9540212; doi:10.3389/fimmu.2022.973974)
Supplement: Supplementary file 1 [file Table_1.xls]

## Sheet: Table S1
Supplementary Table 1 | Baseline clinical characteristics of TCGA cohort.
Classifications	Subgroup	Number	Percentage (%)
Status	Alive	226	56.3591
	Dead	175	43.6409
Gender	Female	104	25.9352
	Male	297	74.0648
Age	≤65	159	39.6509
	>65	242	60.3491
Grade	High Grade	378	94.2643
	Low Grade	20	4.98753
	Unknow	3	0.74813
Tumor stage	Stage I	2	0.498753
	Stage II	127	31.6708
	Stage III	140	34.9127
	Stage IV	130	32.419
	Unknown	2	0.498753
T Classification	T0-1	4	0.997506
	T2	116	28.9277
	T3	192	47.8803
	T4	56	13.9651
	TX	1	0.249377
	Unknown	32	7.98005
N classification	N0	234	58.3541
	N1	44	10.9726
	N2	75	18.7032
	N3	6	1.49626
	NX	36	8.97756
	Unknown	6	1.49626
M classification	M0	194	48.3791
	M1	11	2.74314
	MX	193	48.1297
	Unknown	3	0.74813

## Sheet: Table S2
Supplementary Table 2 | Baseline clinical characteristics of IMvigor210 cohort.
Classifications	Subgroup	Number	Percentage (%)
Status	Alive	116	33.33
	Dead	232	66.67
Gender	Female	76	20.7
	Male	272	79.3
Tumor stage	Stage I	118	33.9
	Stage II	95	27.3
	Stage III	69	19.8
	Stage IV	66	19
	Unknown	0	0

## Sheet: Table S3
Supplementary Table 3 | Baseline clinical characteristics of GSE13507 cohort.
Classifications	Subgroup	Number	Percentage (%)
Gender	Female	30	18.2
	Male	135	81.8
Age	≤65	74	44.8
	>65	91	55.2
Grade	High Grade	60	36.4
	Low Grade	105	63.6
T classification	Ta	24	14.5
	T1	80	48.5
	T2	31	18.8
	T3	19	11.5
	T4	11	6.7
N classification	N0	149	90.3
	N1	8	4.9
	N2	6	3.6
	N3	1	0.6
	Unknow	1	0.6
M classification	M0	158	95.8
	M1	7	4.2

## Sheet: Table S4
Supplementary Table 4 | The primer sequences of eight genes.
Gene	Primer sequences
ADCY7	Forward primer	5’-CTTGGGAAAATCCAGGTTACCG-3’
	Reverse primer	5’-AAGTCCTCAGCTCGCCTTTG-3’
DOCK8	Forward primer	5’-ATGCCGAAGGGGAAGGAATC-3’
	Reverse primer	5’-CGGCGATTTTGACCTTCACC-3’
SLFN11	Forward primer	5’-TGGAGCTTGAGAGGTCAGAGAG-3’
	Reverse primer	5’-GCTATGTATACAGAAACCTGGCAC-3’
ST8SIA4	Forward primer	5’-AGACGCAACTCATCGGAGAT-3’
	Reverse primer	5’-GTGCTGGAAGATTGAAGAGCC-3’
ALDH1A1	Forward primer	5’-CAGGATCAACAGAGGTTGGC-3’
	Reverse primer	5’-AGCTAACACAATGCAAGGGC-3’
GNLY	Forward primer	5’-AGGCCTTGAGGTCAGTGTGA-3’
	Reverse primer	5’-ACGAGAGAAGACCAGACCTTCC-3’
BTN3A1	Forward primer	5’-ACAAAGCACAAGAGTGAAGCTC-3’
	Reverse primer	5’-AATCACATCCGCAGGCTTGAA-3’
CD3G	Forward primer	5’-GCAGACTCTGTTGCCCAATG-3’
	Reverse primer	5’-TAGGAGGAGAACACCTGGACTAC-3’
GADPH	Forward primer	5’-CCAGCAAGAGCACAAGAGGAAGAG-3’
	Reverse primer	5’-GGTCTACATGGCAACTGTGAGGAG-3’

## Sheet: Table S5
Supplementary Table 5 | 34 prognosis-related genes which screened from all 259 TILRGs by the univariate Cox regression analysis of OS.
Official symbol	z	HR	HR.95L	HR.95H	pvalue
CD96	-4.04367	0.779821	0.691266	0.879721	5.26211e-05
APOBEC3G	-3.62529	0.803198	0.713455	0.90423	0.00028864
ADCY7	3.12124	1.24738	1.08572	1.43312	0.00180091
DOCK8	-3.10251	0.781673	0.66903	0.913282	0.00191885
PSMB10	-2.83882	0.803997	0.691578	0.934691	0.00452802
UBA7	-2.60054	0.841759	0.739271	0.958456	0.0093078
SLFN11	2.59315	1.14766	1.0342	1.27357	0.00951025
LGALS9	-2.52982	0.873446	0.786519	0.969981	0.011412
PSMB8-AS1	-2.52841	0.826974	0.713729	0.958187	0.0114582
CD3D	-2.47452	0.893726	0.817627	0.976907	0.0133417
FKBP5	2.45664	1.14323	1.02743	1.27208	0.0140242
ST8SIA4	2.30792	1.1997	1.02783	1.4003	0.0210033
CIITA	-2.3039	0.853599	0.746054	0.976646	0.0212283
ZAP70	-2.27924	0.852306	0.74287	0.977862	0.0226525
ALDH1A1	2.25618	1.07386	1.0094	1.14245	0.0240592
CD3G	-2.24112	0.834662	0.712637	0.977582	0.0250186
GBP4	-2.23594	0.896377	0.814414	0.986588	0.0253557
GNLY	-2.2046	0.910005	0.836821	0.98959	0.0274822
SLAMF7	-2.20153	0.888386	0.799545	0.987098	0.0276987
BTN3A1	-2.19405	0.846089	0.728745	0.982327	0.028232
SEL1L3	-2.181	0.876637	0.778816	0.986745	0.0291834
PTGER4	-2.18062	0.880264	0.78493	0.987178	0.0292116
ATP2A3	-2.15571	0.877298	0.778856	0.988184	0.0311065
IRF1	-2.11709	0.876135	0.775183	0.990234	0.0342519
GMFG	-2.08292	0.881664	0.783133	0.992593	0.0372582
FGR	-2.07515	0.853714	0.735253	0.99126	0.0379731
PTK2B	-2.0586	0.839915	0.711378	0.991676	0.0395328
CD247	-2.03966	0.873715	0.767415	0.994739	0.0413838
HLA-F	-2.02909	0.909222	0.829369	0.996763	0.0424493
LCK	-1.99982	0.885192	0.785471	0.997573	0.0455201
HLA-E	-1.99724	0.84541	0.716962	0.99687	0.0457988
SP140	-1.98609	0.867569	0.754085	0.998133	0.0470228
HLA-DMA	-1.97023	0.902037	0.814109	0.999463	0.0488115
HEY1	1.96406	1.12295	1.00024	1.26072	0.0495229
